# Supplementary material for: The Release of Grape Pomace Phenolics from Alginate-Based Microbeads during Simulated Digestion In Vitro: The Influence of Coatings and Drying Method
Source: Gels. 2023 Nov 1;9(11):870. doi: 10.3390/gels9110870 (PMC10671312; doi:10.3390/gels9110870)
Supplement: Supplementary file 1 [file gels-09-00870-s001.zip]

Archive with 1 entries (1 files):
- gels-2695038-supplementary.pdf
